# Supplementary material for: A Critical Review of the Pharmacokinetics, Pharmacodynamics, and Safety Data of Antibiotics in Avian Species
Source: Antibiotics (Basel). 2022 May 31;11(6):741. doi: 10.3390/antibiotics11060741 (PMC9219738; doi:10.3390/antibiotics11060741)
Supplement: Supplementary file 1 [file antibiotics-11-00741-s001.zip]

Archive with 1 entries (1 files):
- antibiotics-1692539-supplementary.pdf
